# Supplementary material for: Environment-dependence of behavioural consistency in adult male European green lizards (Lacerta viridis)
Source: PLoS One. 2017 Nov 7;12(11):e0187657. doi: 10.1371/journal.pone.0187657 (PMC5675404; doi:10.1371/journal.pone.0187657)
Supplement: S3 Table — Raw data are shown. (XLSX) [file pone.0187657.s004.xlsx]

## Sheet: behaviour_raw
ID	block	repeat	basking	food	activity_raw	risk_taking_raw
2	4	1	long	low	12	594
2	4	2	long	low	89	12
2	4	3	long	low	0	185
3	8	1	long	low	17	94
3	8	2	long	low	111	197
3	8	3	long	low	NA	210
4	8	1	long	low	98	2
4	8	2	long	low	15	111
4	8	3	long	low	NA	611
5	4	1	long	low	334	15
5	4	2	long	low	276	2
5	4	3	long	low	321	41
6	8	1	long	low	223	13
6	8	2	long	low	243	327
6	8	3	long	low	NA	41
7	2	1	long	low	238	26
7	2	2	long	low	337	9
7	2	3	long	low	333	15
8	6	1	long	low	34	169
8	6	2	long	low	93	1469
8	6	3	long	low	27	45
10	2	1	long	low	127	414
10	2	2	long	low	71	1800
10	2	3	long	low	NA	819
11	6	1	long	low	386	2
11	6	2	long	low	351	33
11	6	3	long	low	307	6
12	6	1	long	high	472	13
12	6	2	long	high	477	146
12	6	3	long	high	329	NA
13	4	1	long	high	194	21
13	4	2	long	high	217	39
13	4	3	long	high	125	47
14	8	1	long	high	10	144
14	8	2	long	high	2	34
14	8	3	long	high	212	6
15	4	1	long	high	61	339
15	4	2	long	high	110	NA
15	4	3	long	high	166	30
16	8	1	long	high	188	33
16	8	2	long	high	NA	8
16	8	3	long	high	148	111
17	6	1	long	high	178	2
17	6	2	long	high	285	6
17	6	3	long	high	128	NA
18	2	1	long	high	233	75
18	2	2	long	high	250	14
18	2	3	long	high	151	10
20	2	1	long	high	57	2
20	2	2	long	high	154	35
20	2	3	long	high	33	48
21	2	1	long	high	131	17
21	2	2	long	high	154	18
21	2	3	long	high	41	4
22	3	1	short	high	379	10
22	3	2	short	high	309	NA
22	3	3	short	high	277	25
23	1	1	short	high	56	11
23	1	2	short	high	31	2
23	1	3	short	high	136	11
24	5	1	short	high	120	3
24	5	2	short	high	183	2
24	5	3	short	high	207	2
25	7	1	short	high	68	317
25	7	2	short	high	121	210
25	7	3	short	high	66	546
26	5	1	short	high	53	13
26	5	2	short	high	25	334
26	5	3	short	high	24	148
28	1	1	short	high	69	2
28	1	2	short	high	333	174
28	1	3	short	high	136	35
29	3	1	short	high	311	28
29	3	2	short	high	219	NA
29	3	3	short	high	235	226
30	1	1	short	high	45	5
30	1	2	short	high	33	2
30	1	3	short	high	55	7
31	7	1	short	high	168	218
31	7	2	short	high	115	164
31	7	3	short	high	112	24
33	3	1	short	high	67	60
33	3	2	short	high	192	NA
33	3	3	short	high	26	36
34	3	1	short	low	443	NA
34	3	2	short	low	350	26
34	3	3	short	low	295	43
35	1	1	short	low	32	2
35	1	2	short	low	142	2
35	1	3	short	low	33	2
36	5	1	short	low	325	7
36	5	2	short	low	363	25
36	5	3	short	low	188	36
37	7	1	short	low	212	6
37	7	2	short	low	318	8
37	7	3	short	low	209	8
38	1	1	short	low	26	32
38	1	2	short	low	36	10
38	1	3	short	low	4	2
39	5	1	short	low	28	810
39	5	2	short	low	NA	1800
39	5	3	short	low	35	171
40	3	1	short	low	74	NA
40	3	2	short	low	106	11
40	3	3	short	low	68	365
41	7	1	short	low	116	13
41	7	2	short	low	162	14
41	7	3	short	low	125	2
42	5	1	short	low	146	12
42	5	2	short	low	148	3
42	5	3	short	low	133	242
44	7	1	short	low	58	2
44	7	2	short	low	24	2
44	7	3	short	low	97	22
