# Supplementary material for: Environment-dependence of behavioural consistency in adult male European green lizards (Lacerta viridis)
Source: PLoS One. 2017 Nov 7;12(11):e0187657. doi: 10.1371/journal.pone.0187657 (PMC5675404; doi:10.1371/journal.pone.0187657)
Supplement: S4 Table — (XLSX) [file pone.0187657.s005.xlsx]

## Sheet: morphology
ID	block	basking	food	SVL	BW1	BW2	BW3	BW4
2	4	long	low	77.21	11.7	12.5	13.1	12.5
3	8	long	low	78.08	15.3	17.5	18.9	17.2
4	8	long	low	97.13	23.7	27.3	27.8	27.8
5	4	long	low	86.78	18.7	21.5	21.3	21.2
6	8	long	low	89.23	19.3	21.1	21.5	21.7
7	2	long	low	93.07	22.1	24.6	25.1	24.5
8	6	long	low	82.4	12.2	13.6	14.3	13.7
10	2	long	low	74.57	9.18	11.9	12.5	12.5
11	6	long	low	99.05	25.1	27.8	28.5	27.5
12	6	long	high	95.62	20.7	22.2	24.8	24.9
13	4	long	high	88.53	18.3	20.1	20.9	20.9
14	8	long	high	79.96	12.8	13.6	15.1	15.3
15	4	long	high	80.02	12.9	15.9	17.8	17.2
16	8	long	high	89.18	18.1	20.8	20.3	19.9
17	6	long	high	87.24	18.8	20.9	22.4	22.5
18	2	long	high	87.33	17	21.8	21.9	20.8
20	2	long	high	91.96	22.4	24.7	27.1	26
21	2	long	high	86.66	17	20.2	19.4	19.2
22	3	short	high	76.02	10.1	11.9	10.5	11.5
23	1	short	high	80.57	12.2	13.6	11.9	12.9
24	5	short	high	74.56	10.1	11.2	12	12.3
25	7	short	high	75.94	11.6	11.2	14	14.6
26	5	short	high	66.94	9.1	10.2	10	10.3
28	1	short	high	94.75	22.7	25.6	27.3	26.7
29	3	short	high	82.34	14.7	16.6	18.2	18.5
30	1	short	high	70.5	8.5	9.8	11.4	11.6
31	7	short	high	78.57	5.1	12.7	13.3	13.5
33	3	short	high	86.99	18.2	20.9	22.2	22.8
34	3	short	low	78.55	14	16.8	15.6	15.4
35	1	short	low	89.99	20.9	23.3	22.8	22.9
36	5	short	low	78.63	11.9	13.8	14.4	14.4
37	7	short	low	90.91	17.6	20.4	20.4	20.9
38	1	short	low	85.69	18.2	21.6	19.8	20.2
39	5	short	low	87.73	19.3	22.4	22.7	23.2
40	3	short	low	82.29	16.9	19	19	18.4
41	7	short	low	91.26	18.1	20.6	21.6	22.3
42	5	short	low	78.99	15.2	17.6	18.2	18.1
44	7	short	low	75.93	13.9	16.7	16.9	16.9
